# Supplementary material for: Functional Role of AveC Residues Ser138 and Ala139 for Avermectin and Doramectin Biosynthesis in Streptomyces avermitilis
Source: Metabolites. 2026 Jun 12;16(6):409. doi: 10.3390/metabo16060409 (PMC13303154; doi:10.3390/metabo16060409)
Supplement: Supplementary file 1 [file metabolites-16-00409-s001.zip]

Archive with 1 entries (1 files):
- Electronic Supplementary Materials.pdf
